# Supplementary material for: Features of Photosynthesis in Arabidopsis thaliana Plants with Knocked Out Gene of Alpha Carbonic Anhydrase 2
Source: Plants (Basel). 2023 Apr 25;12(9):1763. doi: 10.3390/plants12091763 (PMC10180811; doi:10.3390/plants12091763)
Supplement: Supplementary file 1 [file plants-12-01763-s001.zip]

Archive with 1 entries (1 files):
- plants-2282556-supplementary.pdf
